# Supplementary material for: Male‐biased dispersal in a fungus‐gardening ant symbiosis
Source: Ecol Evol. 2021 Jan 28;11(5):2307–20. doi: 10.1002/ece3.7198 (PMC7920773; doi:10.1002/ece3.7198)
Supplement: Supplementary file 1 — Table S1 [file ECE3-11-2307-s001.xlsx]

## Sheet: Sheet1
Male-biased dispersal in a fungus-gardening ant symbiosis Alix E. Matthews, Katrin Kellner, and Jon N. Seal Table S1. List of individual ants used in this study. The table includes individual sample name, major region categorization, general collection location (and specific sampling site if necessary), date of collection, coordinates of collection location, if the sample had microsatellites (Msa…
Sample	Region	Collection Date	Collection Location (Site)	Lat	Lon	Msat	COI	GenBank Accession
TsLucky1	North Central	2018	Ordway-Swisher Biological Station	29.6936	-82.0234	1	1	MN088095
TsLucky2	North Central	2018	Ordway-Swisher Biological Station	29.6936	-82.0234	1	1	MN088096
TsLucky3	North Central	2018	Ordway-Swisher Biological Station	29.6936	-82.0234	1	1	MN088097
TsLucky4	North Central	2018-06-05	Ordway-Swisher Biological Station	29.6936	-82.0234	1	1	MN088098
TsLucky5	North Central	2018	University of Florida	29.6103	-82.3643	1	1	MN088099
TsLucky6	North Central	2018	Ordway-Swisher Biological Station	29.6936	-82.0234	1	1	MN088100
TsLucky7	North Central	2018-06-05	Ordway-Swisher Biological Station	29.6936	-82.0234	1	1	MN088101
TsLucky8	North Central	2018	University of Florida	29.6356	-82.3597	1	1	MN088102
TsLucky9	North Central	2018-06-15	University of Florida	29.6419	-82.3557	1	1	MN088103
TsLucky10	North Central	2018-06-05	Ordway-Swisher Biological Station	29.6936	-82.0234	1	1	MN088104
TsLucky11	North Central	2018-06-05	Ordway-Swisher Biological Station	29.6936	-82.0234	1	1	MN088105
TsUCF12018	Central	2018-06-21	The University of Central Florida	28.6038	-81.193	1	1	MN088106
TsUCF22018	Central	2018-06-21	The University of Central Florida	28.6038	-81.193	1	1	MN088107
TsUCF32018	Central	2018-06-21	The University of Central Florida	28.6038	-81.193	1	1	MN088108
TsUCF42018	Central	2018-06-21	The University of Central Florida	28.6038	-81.193	1	1	MN088109
Chul1	Central	2012-08-01	Chuluota Nature Preserve	28.618	-81.05	1	1	KP282952
Chul2	Central	2012-08-01	Chuluota Nature Preserve	28.618	-81.05	0	1	KP282953
Chul3	Central	2012-08-01	Chuluota Nature Preserve	28.618	-81.05	1	1	KP282954
Chul4	Central	2012-08-01	Chuluota Nature Preserve	28.618	-81.05	0	1	KP282955
Chul5	Central	2012-08-01	Chuluota Nature Preserve	28.618	-81.05	0	1	KP282956
UCF1	Central	2012-08-01	The University of Central Florida	28.5886	-81.2027	0	1	KP282957
UCF2	Central	2012-08-01	The University of Central Florida	28.5886	-81.2027	0	1	KP282958
UCF3	Central	2012-08-01	The University of Central Florida	28.5886	-81.2027	0	1	KP282959
UCF4	Central	2012-08-01	The University of Central Florida	28.5886	-81.2027	0	1	KP282960
UCF5	Central	2012-08-01	The University of Central Florida	28.5886	-81.2027	1	1	KP282961
ANF1	Wakulla Ranger District	2011-03-01	Apalachicola National Forest (Forestry Compartment 19)	30.3795	-84.335	0	1	KP282964
ANF2	Wakulla Ranger District	2011-03-01	Apalachicola National Forest (Forestry Compartment 19)	30.3795	-84.335	0	1	KP282965
ANF3	Wakulla Ranger District	2011-03-01	Apalachicola National Forest (Forestry Compartment 19)	30.3795	-84.335	0	1	KP282966
ANF4	Wakulla Ranger District	2011-03-01	Apalachicola National Forest (Forestry Compartment 19)	30.3795	-84.335	0	1	KP282967
ANF5	Wakulla Ranger District	2011-03-01	Apalachicola National Forest (Forestry Compartment 19)	30.3795	-84.335	0	1	KP282968
ANF6	Wakulla Ranger District	2011-03-01	Apalachicola National Forest (Forestry Compartment 19)	30.3795	-84.335	1	1	KP282969
ANF7	Wakulla Ranger District	2011-03-01	Apalachicola National Forest (Forestry Compartment 19)	30.3795	-84.335	0	1	KP282970
ANF8	Wakulla Ranger District	2011-03-01	Apalachicola National Forest (Forestry Compartment 19)	30.3795	-84.335	1	1	KP282971
ANF9	Wakulla Ranger District	2011-03-01	Apalachicola National Forest (Forestry Compartment 19)	30.3795	-84.335	1	1	KP282972
ANF10	Wakulla Ranger District	2011-03-01	Apalachicola National Forest (Forestry Compartment 19)	30.3795	-84.335	0	1	KP282973
ANF13	Wakulla Ranger District	2011-03-01	Apalachicola National Forest (Forestry Compartment 19)	30.3795	-84.335	1	1	KP282974
ANF14	Wakulla Ranger District	2011-03-01	Apalachicola National Forest (Forestry Compartment 19)	30.3795	-84.335	0	1	KP282975
ANF15	Wakulla Ranger District	2011-03-01	Apalachicola National Forest (Forestry Compartment 19)	30.3795	-84.335	1	1	KP282976
ANF16	Wakulla Ranger District	2011-03-01	Apalachicola National Forest (Forestry Compartment 19)	30.3795	-84.335	0	1	KP282977
AP1	Wakulla Ranger District	2011-06-01	Apalachicola National Forest (Ant Paradise)	30.3567	-84.4969	0	1	KP282978
AP2	Wakulla Ranger District	2011-06-01	Apalachicola National Forest (Ant Paradise)	30.3567	-84.4969	1	1	KP282979
AP3	Wakulla Ranger District	2011-06-01	Apalachicola National Forest (Ant Paradise)	30.3567	-84.4969	1	1	KP282980
AP4	Wakulla Ranger District	2011-06-01	Apalachicola National Forest (Ant Paradise)	30.3567	-84.4969	1	1	KP282981
AP5	Wakulla Ranger District	2011-06-01	Apalachicola National Forest (Ant Paradise)	30.3567	-84.4969	0	1	KP282982
AP6	Wakulla Ranger District	2011-06-01	Apalachicola National Forest (Ant Paradise)	30.3567	-84.4969	1	1	KP282983
AP7	Wakulla Ranger District	2011-06-01	Apalachicola National Forest (Ant Paradise)	30.3567	-84.4969	1	1	KP282984
AP8	Wakulla Ranger District	2011-06-01	Apalachicola National Forest (Ant Paradise)	30.3567	-84.4969	0	1	KP282985
AP9	Wakulla Ranger District	2011-06-01	Apalachicola National Forest (Ant Paradise)	30.3567	-84.4969	0	1	KP282986
AP10	Wakulla Ranger District	2011-06-01	Apalachicola National Forest (Ant Paradise)	30.3567	-84.4969	0	1	KP282987
C1	Apalachicola Ranger District	2011-06-01	Apalachicola National Forest (Site C)	30.2796	-84.9004	0	1	KP282988
C2	Apalachicola Ranger District	2011-06-01	Apalachicola National Forest (Site C)	30.2796	-84.9004	0	1	KP282989
C3	Apalachicola Ranger District	2011-06-01	Apalachicola National Forest (Site C)	30.2796	-84.9004	0	1	KP282990
C4	Apalachicola Ranger District	2011-06-01	Apalachicola National Forest (Site C)	30.2796	-84.9004	0	1	KP282991
C6	Apalachicola Ranger District	2011-06-01	Apalachicola National Forest (Site C)	30.2796	-84.9004	1	1	KP282992
C7	Apalachicola Ranger District	2011-06-01	Apalachicola National Forest (Site C)	30.2796	-84.9004	1	1	KP282993
C8	Apalachicola Ranger District	2011-06-01	Apalachicola National Forest (Site C)	30.2796	-84.9004	0	1	KP282994
D1	Apalachicola Ranger District	2011-06-01	Apalachicola National Forest (Site D)	30.2784	-84.9156	0	1	KP282995
D2	Apalachicola Ranger District	2011-06-01	Apalachicola National Forest (Site D)	30.2784	-84.9156	1	1	KP282996
D3	Apalachicola Ranger District	2011-06-01	Apalachicola National Forest (Site D)	30.2784	-84.9156	0	1	KP282997
D4	Apalachicola Ranger District	2011-06-01	Apalachicola National Forest (Site D)	30.2784	-84.9156	1	1	KP282998
D5	Apalachicola Ranger District	2011-06-01	Apalachicola National Forest (Site D)	30.2784	-84.9156	1	1	KP282999
E1	Apalachicola Ranger District	2011-06-01	Apalachicola National Forest (Site E)	30.2014	-84.7282	1	1	KP283000
E2	Apalachicola Ranger District	2011-06-01	Apalachicola National Forest (Site E)	30.2014	-84.7282	1	1	KP283001
E3	Apalachicola Ranger District	2011-06-01	Apalachicola National Forest (Site E)	30.2014	-84.7282	1	1	KP283002
E4	Apalachicola Ranger District	2011-06-01	Apalachicola National Forest (Site E)	30.2014	-84.7282	1	1	KP283003
F1	Wakulla Ranger District	2011-06-01	Apalachicola National Forest (Site F)	30.3759	-84.3668	0	1	KP283004
F2	Wakulla Ranger District	2011-06-01	Apalachicola National Forest (Site F)	30.3759	-84.3668	1	1	KP283005
F3	Wakulla Ranger District	2011-06-01	Apalachicola National Forest (Site F)	30.3759	-84.3668	1	1	KP283006
DLPQ1	Wakulla Ranger District	2011-06-01	Apalachicola National Forest (Site F)	30.3759	-84.3668	1	1	KP283008
DLPQ9	Wakulla Ranger District	2011-06-01	Apalachicola National Forest (Site F)	30.3759	-84.3668	0	1	KP283009
DLPQ4	Wakulla Ranger District	2011-06-01	Apalachicola National Forest (Site F)	30.3759	-84.3668	0	1	KP283007
SGI1	Island	2013-09-01	St. George Island	29.6642	-84.862	1	1	KP283010
SGI2	Island	2013-09-01	St. George Island	29.6642	-84.862	1	1	KP283011
SGI3	Island	2013-09-01	St. George Island	29.6642	-84.862	1	1	KP283012
SGI4	Island	2013-09-01	St. George Island	29.6642	-84.862	1	1	KP283013
SGI5	Island	2013-09-01	St. George Island	29.6642	-84.862	1	1	KP283014
SGI6	Island	2013-09-01	St. George Island	29.6642	-84.862	1	0	-
ANFH3	Apalachicola Ranger District	2013-09-19	Apalachicola National Forest (Site H)	30.1645	-84.9929	0	1	MN088110
ANFH4	Apalachicola Ranger District	2013-09-19	Apalachicola National Forest (Site H)	30.1645	-84.9929	1	1	MN088111
ANFJ3	Apalachicola Ranger District	2013-09-19	Apalachicola National Forest (Site J)	30.1663	-85.0152	1	1	MN088112
ANFJ5	Apalachicola Ranger District	2013-09-19	Apalachicola National Forest (Site J)	30.1663	-85.0152	1	1	MN088113
ANFL1	Apalachicola Ranger District	2013-09-19	Apalachicola National Forest (Site L)	30.2042	-84.9216	1	1	MN088114
ANFL2	Apalachicola Ranger District	2013-09-19	Apalachicola National Forest (Site L)	30.2042	-84.9216	1	1	MN088115
ANFL3	Apalachicola Ranger District	2013-09-19	Apalachicola National Forest (Site L)	30.2042	-84.9216	1	1	MN088116
ANFG1	Apalachicola Ranger District	2013-09-19	Apalachicola National Forest (Site G)	29.9977	-84.9792	1	1	MN088117
ANFH1	Apalachicola Ranger District	2013-09-19	Apalachicola National Forest (Site H)	30.1645	-84.9929	1	1	MN088118
ANFG3	Apalachicola Ranger District	2013-09-19	Apalachicola National Forest (Site G)	29.9977	-84.9792	1	1	MN088119
ANFH2	Apalachicola Ranger District	2013-09-19	Apalachicola National Forest (Site H)	30.1645	-84.9929	1	1	MN088120
K5	Apalachicola Ranger District	2013-09-19	Apalachicola National Forest (Site K)	30.2406	-84.9992	1	0	-
K3	Apalachicola Ranger District	2013-09-19	Apalachicola National Forest (Site K)	30.2406	-84.9992	1	0	-
C5	Apalachicola Ranger District	2011-06-01	Apalachicola National Forest (Site C)	30.2796	-84.9004	1	0	-
ANFK213	Apalachicola Ranger District	2013-09-19	Apalachicola National Forest (Site K)	30.2406	-84.9992	1	0	-
ANFK33	Apalachicola Ranger District	2013-09-19	Apalachicola National Forest (Site K)	30.2406	-84.9992	1	0	-
ANFK13	Apalachicola Ranger District	2013-09-19	Apalachicola National Forest (Site K)	30.2406	-84.9992	1	0	-
ANFJ25	Apalachicola Ranger District	2013-09-19	Apalachicola National Forest (Site J)	30.1663	-85.0152	1	0	-
ANFG44	Apalachicola Ranger District	2013-09-19	Apalachicola National Forest (Site G)	29.9977	-84.9792	1	0	-
