# Supplementary material for: Male‐biased dispersal in a fungus‐gardening ant symbiosis
Source: Ecol Evol. 2021 Jan 28;11(5):2307–20. doi: 10.1002/ece3.7198 (PMC7920773; doi:10.1002/ece3.7198)
Supplement: Supplementary file 2 — Table S2 [file ECE3-11-2307-s002.xlsx]

## Sheet: Sheet1
Male-biased dispersal in a fungus-gardening ant symbiosis Alix E. Matthews, Katrin Kellner, and Jon N. Seal Table S2. Hierarchical Analysis of Molecular Variance (AMOVA) results and fixation indices (Fis, Fit, and Fst), with degrees of freedom (df) and p-values < 0.0001 indicated by an asterisks (*). Regions are St. Geroge Island (SGI), ARD (Apalachicola Ranger District), WRD (Wakulla Ranger Dist…
	Among individuals within populations			Within individuals			Among populations
Region	df	% variation	Fis	df	% variation	Fit	df	% variation	Fst
All	59	14.24	0.142*	64	86.24	0.138*	4	-0.49	-0.005
All excluding SGI	54	12.61	0.127*	58	86.98	0.13*	3	0.41	0.004
ARD and WRD	38	8.1	0.082*	40	90.96	0.09*	1	0.94	0.009
North Central and Central	16	20.54	0.206*	18	79.21	0.208*	1	0.25	0.003
ARD/WRD and North Central/Central	56	13.32	0.132*	58	87.48	0.125*	1	-0.8	-0.008
